# Supplementary material for: A multicenter cross-sectional survey of the role of community pharmacists, attitudes, and perceptions in preventing and controlling cardiovascular diseases
Source: PLoS One. 2025 Feb 10;20(2):e0314487. doi: 10.1371/journal.pone.0314487 (PMC11809882; doi:10.1371/journal.pone.0314487)
Supplement: S1 Table — (XLSX) [file pone.0314487.s001.xlsx]

## Sheet: sheet 1
SI.NO	Consent	Pharmacyservices_A	Pharmacyservices_B	Pharmacyservices_C	Pharmacyservices_D	Pharmacyservices_E	Pharmacyservices_F	Pharmacyservices_G	Pharmacyservices_H	Pharmacyservices_I	Pharmacyservices_J	Pharmacyservices_K	Pharmacyservices_L	Pharmacyservices_M	Pharmacyservices_N	Pharmacyservices_O	Pharmacyservices_P	Pharmacyservices_Q	Pharmacyservices_R	Pharmacyservices_S	CVDriskfactorKnowledge_A	CVDriskfactorKnowledge_B	CVDriskfactorKnowledgel_C	CVDriskfactorKnowledgel_D	CVDriskfactorKnowledge_E	CVDriskfactorKnowledge_F	CVDriskfactorKnowledge_G	CVDriskfactorKnowledge_H	CVDriskfactorKnowledge_I	CVDriskfactorKnowledge_J	CVDriskfactorKnowledge_K	CVDriskfactorKnowledge_L	CVDriskfactorKnowledge_M	CVDriskfactorKnowledge_N	CVDriskfactorKnowledge_O	CVDriskfactorKnowledge_P	CVDriskfactorKnowledgel_Q	CVDriskfactorKnowledge_R	CVDriskfactorKnowledge_S	CVDriskfactorKnowledge_T	CVDriskfactorKnowledge_U	CVDriskfactorKnowledge_V	CVDriskfactorKnowledge_W	CVDriskfactorKnowledge_X	CVDriskfactorKnowledge_Y	CPRoleEnhancement_A	CPRoleEnhancement_B	CPRoleEnhancement_C	CPRoleEnhancement_D
1	Yes	Sometimes	Sometimes	Sometimes	Sometimes	Rarely	Rarely	Rarely	Sometimes	Sometimes	Rarely	Rarely	Sometimes	Sometimes	Sometimes	Sometimes	Rarely	Rarely	Never	Never	False	True	True	True	True	I don't know	True	True	False	True	True	True	True	False	True	True	I don't know	True	True	#NULL!	True	True	True	False	I don't know	Strongly disagree	Strongly disagree	Strongly disagree	Strongly disagree
2	Yes	Always	Often	Always	Always	Never	Often	Sometimes	Sometimes	Often	Rarely	Often	Always	Often	Often	Often	Sometimes	Often	Rarely	Always	False	True	True	True	True	True	True	True	False	True	True	False	True	False	True	False	False	True	True	True	True	True	True	False	False	Strongly agree	Agree	Strongly agree	Strongly agree
3	Yes	Sometimes	Sometimes	Sometimes	Sometimes	Never	Rarely	Rarely	Sometimes	Sometimes	Rarely	Sometimes	Sometimes	Sometimes	Sometimes	Sometimes	Sometimes	Sometimes	Rarely	Sometimes	False	True	True	True	True	False	True	True	False	True	True	True	True	False	True	I don't know	True	True	True	True	True	True	True	False	False	Strongly agree	Disagree	Strongly agree	Agree
4	Yes	Always	Always	Always	Always	Never	Never	Always	Always	Always	Never	Sometimes	Sometimes	Sometimes	Sometimes	Sometimes	Sometimes	Never	Never	Sometimes	False	True	True	True	True	False	True	True	False	True	True	True	True	False	True	True	True	True	True	True	True	True	True	False	True	Strongly agree	Strongly agree	Strongly agree	Strongly agree
5	Yes	Always	Always	Always	Always	Sometimes	Never	Never	Rarely	Sometimes	Rarely	Often	Sometimes	Rarely	Sometimes	Always	Often	Often	Never	Always	False	True	True	True	True	True	True	True	False	True	True	False	True	True	True	True	False	True	True	True	True	True	True	False	False	Agree	Agree	Agree	Agree
6	Yes	Often	Often	Often	Often	Often	Sometimes	Sometimes	Sometimes	Often	Always	Sometimes	Often	Often	Sometimes	Sometimes	Often	Rarely	Rarely	Often	False	True	True	True	True	False	True	True	False	True	True	True	True	False	True	False	False	True	True	True	True	True	True	False	False	Strongly agree	Strongly agree	Strongly agree	Strongly agree
7	Yes	Always	Always	Always	Always	Sometimes	Sometimes	Rarely	Always	Always	Often	Always	Often	Rarely	Always	Always	Always	Sometimes	Rarely	Always	False	True	True	True	True	False	True	True	True	True	True	True	True	False	True	False	False	False	True	True	True	True	True	False	I don't know	Disagree	Neither agree nor disagree	Strongly agree	Strongly agree
8	Yes	Always	Always	Always	Always	Always	Sometimes	Sometimes	Often	Often	Always	Always	Always	Often	Sometimes	Always	Often	Always	Sometimes	Always	False	True	True	True	True	True	True	True	False	True	True	True	True	False	True	False	True	True	True	True	True	True	True	False	False	Agree	Disagree	Agree	Strongly agree
9	Yes	Always	Often	Sometimes	Sometimes	Never	Never	Rarely	Rarely	Sometimes	Never	Often	Always	Always	Always	Often	Often	Often	Often	Always	False	True	True	True	True	True	True	True	False	True	True	True	True	False	True	False	False	True	True	True	True	True	True	False	False	Strongly agree	Agree	Agree	Strongly agree
10	Yes	Often	Always	Often	Often	Never	Rarely	Never	Sometimes	Sometimes	Rarely	Sometimes	Sometimes	Sometimes	Sometimes	Often	Always	Always	Sometimes	Often	False	True	True	True	True	True	True	True	False	True	True	True	True	False	True	True	False	True	True	True	True	True	True	False	False	Agree	Strongly agree	Agree	Agree
11	Yes	Often	Often	Always	Sometimes	Never	Sometimes	Never	Sometimes	Often	Never	Sometimes	Often	Always	Often	Always	Often	Sometimes	Rarely	Rarely	False	True	True	True	True	False	True	True	False	True	True	True	True	False	True	False	True	True	True	True	True	True	True	False	False	Strongly agree	Neither agree nor disagree	Strongly agree	Strongly agree
12	Yes	Often	Always	Often	Sometimes	Never	Sometimes	Sometimes	Often	Often	Often	Never	#NULL!	#NULL!	#NULL!	#NULL!	#NULL!	#NULL!	#NULL!	#NULL!	False	True	True	True	True	True	True	True	False	True	True	True	True	False	True	True	False	True	True	True	True	True	True	False	True	Strongly agree	Agree	Strongly agree	Strongly agree
13	Yes	Always	Always	Often	Often	Rarely	Sometimes	Rarely	Often	Always	Rarely	Often	Often	Sometimes	Always	Always	Often	Always	Sometimes	Rarely	False	False	True	True	True	False	True	True	False	True	True	True	True	False	True	False	True	False	True	False	True	True	True	False	False	Agree	Strongly agree	Strongly agree	Strongly agree
14	Yes	Always	Often	Often	Often	Never	Never	Sometimes	Sometimes	Sometimes	Never	Sometimes	Sometimes	Often	Sometimes	Often	Sometimes	Never	Never	Rarely	False	True	True	True	True	I don't know	True	True	False	True	True	True	True	False	True	I don't know	I don't know	True	True	True	True	True	True	False	False	Strongly agree	Strongly agree	Strongly agree	Strongly agree
15	yes	Often	Sometimes	Often	Often	Never	Rarely	Never	Sometimes	Often	Rarely	Often	Sometimes	Sometimes	Rarely	Sometimes	Rarely	Rarely	Never	Never	I don't know	True	True	True	True	True	True	True	False	True	True	True	True	False	True	True	False	True	True	True	True	True	True	False	False	Strongly agree	Agree	Strongly agree	Agree
16	Yes	Always	Always	Often	Often	Never	Never	Never	Often	Often	Rarely	Sometimes	Rarely	Sometimes	Often	Often	Sometimes	Sometimes	Never	Rarely	#NULL!	True	True	True	True	I don't know	True	True	False	True	True	I don't know	True	I don't know	True	I don't know	False	I don't know	True	True	True	True	True	False	I don't know	Strongly agree	Strongly agree	Strongly agree	Strongly agree
17	Yes	Always	Always	Always	Always	Never	Sometimes	Rarely	Often	Often	Sometimes	Often	Always	Often	Sometimes	Sometimes	Often	Often	Rarely	Sometimes	False	True	True	True	True	I don't know	True	True	False	True	True		True	I don't know	True	I don't know	True	True	True	False	True	True	True	False	False	Strongly agree	Strongly agree	Strongly agree	Strongly agree
18	Yes	Often	Always	Always	Always	Rarely	Rarely	Often	Always	Often	Always	Often	Often	Often	Often	Often	Always	Always	Often	Often	False	True	True	True	True	True	True	True	True	False	True	True	True	False	True	True	False	True	True	True	True	True	True	False	False	Strongly agree	Strongly agree	Strongly agree	Strongly agree
19	Yes	Often	Often	Rarely	Never	Never	Never	Never	Sometimes	Sometimes	Never	Sometimes	Sometimes	Rarely	Rarely	Sometimes	Often	Sometimes	Never	Never	False	True	True	True	True	True	True	True	False	True	True	False	True		True		False	True	True	True	True	#NULL!	True	False	True	Strongly agree	Strongly agree	Strongly agree	Strongly agree
20	Yes	Often	Always	Often	Sometimes	Never	Rarely	Sometimes	Sometimes	Often	Rarely	Rarely	Often	Often	Sometimes	Sometimes	Often	Sometimes	Rarely	Always	False	True	True	True	True	I don't know	True	True	False	True	True	True	True	False	True	I don't know	True	I don't know	True	True	True	True	True	False	False	Strongly agree	Agree	Strongly agree	Agree
21	Yes	Often	Often	Always	Always	Never	Never	Rarely	Often	Often	Often	Often	Often	Sometimes	Rarely	Often	Sometimes	Sometimes	Rarely	Sometimes	False	True	True	True	True	I don't know	True	True	False	True	True	True	True	False	True	True	False	True	True	True	True	True	True	False	False	Agree	Agree	Strongly agree	Strongly agree
22	Yes	Always	Always	Always	Always	Rarely	Often	Always	Always	Often	Rarely	Always	Always	Always	Rarely	Often	Always	Sometimes	Often	Always	False	True	True	True	True	False	False	True	False	False	True	True	True	False	False	True	False	True	False	False	True	True	False	False	False	Strongly disagree	Strongly disagree	Strongly disagree	Strongly disagree
23	Yes	Always	Always	Always	Always	Sometimes	Rarely	Often	Always	Often	Sometimes	Rarely	Often	Sometimes	Often	Always	Always	Always	Often	Often	False	True	True	True	True	I don't know	True	True	False	True	True	True	True		True		True	True	True	True	True	True	True	False	False	Strongly agree	Strongly agree	Strongly agree	Strongly agree
24	Yes	Sometimes	Always	Often	Often	Never	Never	Often	Often	Sometimes	Rarely	Always	Sometimes	Sometimes	Often	Often	Often	Always	Always	Rarely	False	True	True	True	True	False	True	True	False	True	False	False	True	False	True	True	False	True	True	True	True	True	True	True	False	Agree	Agree	Agree	Agree
25	Yes	Often	Always	Often	Often	Never	Sometimes	Sometimes	Sometimes	Often	Sometimes	Often	Often	Often	Sometimes	Often	Often	Sometimes	Sometimes	Sometimes	False	True	True	True	True	False	True	True	False	True	True	True	True	False	True	False	True	True	True	False	True	True	True	False	False	Agree	Neither agree nor disagree	Agree	Strongly agree
26	Yes	Sometimes	Always	Always	Often	Never	Never	Rarely	Often	Sometimes	Rarely	Sometimes	Often	Rarely	Often	Often	Sometimes	Rarely	Rarely	Rarely	False	True	True	True	True	I don't know	True	True	False	True	True	True	True	False	#NULL!	False	False	True	True	True	True	True	True	False	False	Strongly agree	Agree	Agree	Strongly agree
27	Yes	Always	Always	Always	Always	Sometimes	Rarely	Sometimes	Sometimes	Often	Always	Often	Often	Always	Sometimes	Always	Always	Often	Never	Often	False	True	True	True	True	True	True	True	False	True	#NULL!		#NULL!		#NULL!				#NULL!	#NULL!	True	True	True	False	False	Strongly agree	Strongly agree	Strongly agree	Strongly agree
28	Yes	Always	Often	Always	Always	Never	Rarely	Always	Always	Always	Never	Always	Always	Always	Always	Always	Always	Always	Often	Always	False	True	True	True	True	True	True	True	False	True	True	True	True	False	True	True	False	True	True	True	True	True	True	False	False	Strongly agree	Strongly agree	Strongly agree	Strongly agree
29	Yes	Always	Always	Always	Always	Often	Often	Sometimes	Always	Always	Often	Always	Always	Often	Always	Often	Often	Often	Often	Often	False	True	True	True	True	False	True	True	False	True	True	True	True	False	True	True	True	True	True	True	True	True	True	True	False	Strongly agree	Strongly agree	Strongly agree	Strongly agree
30	Yes	Often	Always	Often	Often	Rarely	Never	Never	Never	Rarely	Never	Never	Often	Sometimes	Always	Often	Sometimes	Often	Sometimes	Sometimes	I don't know	True	True	True	True	I don't know	True	True	False	True	True	I don't know	True	False	True	True	True	I don't know	True	True	True	True	True	False	False	Agree	Strongly agree	Strongly agree	Strongly agree
31	Yes	Always	Always	Always	Always	Never	Sometimes	Never	Never	Never	Rarely	Rarely	Always	Always	Always	Often	Always	Rarely	Never	Often	I don't know	True	True	True	True	I don't know	True	True	False	True	#NULL!		True	I don't know	True	True	False	True	True	True	#NULL!	True	False	False	False	Agree	Strongly agree	Strongly agree	Strongly agree
32	Yes	Always	Often	Always	Always	Never	Sometimes	Sometimes	Sometimes	Often	Never	Sometimes	Often	Sometimes	Always	Sometimes	Sometimes	Often	Sometimes	Sometimes	False	True	True	True	True	True	True	True	False	True	True	True	True	False	True	False	False	True	True	True	True	True	True	False	True	Strongly agree	Agree	Agree	Strongly agree
33	Yes	Always	Always	Always	Always	Never	Rarely	Often	Often	Always	Always	Always	Always	Always	Always	Always	Sometimes	Often	Sometimes	Always	False	True	True	True	True		True	True	False	True	True		True	False	True	True	False		True	#NULL!	True	True	True	False	False	Strongly agree	Strongly agree	Strongly agree	Agree
34	Yes	Often	Always	Always	Always	Never	Never	Often	Always	Always	Always	Often	Often	Always	Always	Always	Often	Often	Rarely	Sometimes	False	True	True	True	True	False	True	True	False	True	True	I don't know	True	False	True	I don't know	False	True	True	True	True	True	True	False	I don't know	Agree	Agree	Strongly agree	Strongly agree
35	Yes	Always	Always	Often	Sometimes	Never	Rarely	Sometimes	Sometimes	Sometimes	Often	Sometimes	Often	Often	Often	Sometimes	Often	Often	Never	Sometimes	I don't know	True	True	True	True	I don't know	True	True	False	True	True	False	True	False	True	I don't know	False	True	True	True	True	True	True	#NULL!	True	Agree	Strongly agree	Agree	Strongly agree
36	Yes	Sometimes	Always	Often	Often	Never	Rarely	Never	Sometimes	Always	Never	Often	Often	Often	Often	Often	Sometimes	Often	Never	Sometimes	False	True	True	True	True	I don't know	True	True	False	True	True	True	True	I don't know	True	I don't know	True	I don't know	True	#NULL!	True	True	True	False	False	Strongly agree	Strongly agree	Strongly agree	Agree
37	Yes	Often	Always	Often	Often	Never	Rarely	Sometimes	Often	Often	Sometimes	Sometimes	Often	Sometimes	Sometimes	Often	Often	Sometimes	Rarely	Always	False	True	True	True	True	True	True	True	False	True	True	True	True	False	True	True	True	True	True	True	True	True	True	False	False	Strongly agree	Agree	Strongly agree	Strongly agree
38	Yes	Always	Always	Often	Often	Never	Rarely	Sometimes	Sometimes	Often	Sometimes	Sometimes	Sometimes	Always	Always	Sometimes	Always	#NULL!	Never	Rarely	False	True	True	True	True	I don't know	True	True	False	True	True	I don't know	True	False	True	I don't know	False	True	True	False	True	True	True	False	False	Strongly agree	Strongly agree	Strongly agree	Strongly agree
39	Yes	Often	Always	Often	Sometimes	Never	Sometimes	Rarely	Rarely	Often	Often	Often	Always	Always	Often	Often	Often	Always	Sometimes	Always	True	True	True	True	True	I don't know	True	True	False	True	True	True	True	False	True	False	False	True	True	True	True	True	True	False	False	Strongly agree	Strongly agree	Agree	Strongly agree
40	Yes	Often	Always	Always	Often	Never	Sometimes	Often	Often	Often	Often	Often	Always	Always	Sometimes	Always	Always	Always	Always	Often	False	True	True	True	True	False	True	True	False	True	True	True	True	False	True	True	True	False	True	False	True	True	True	True	False	Agree	Agree	Strongly agree	Agree
41	Yes	Often	Often	Often	Sometimes	Often	Sometimes	Rarely	Sometimes	Often	Never	Rarely	#NULL!	Often	Often	Often	Sometimes	Rarely	Never	Often	False	True	True	True	True	True	True	True	False	True	True	True	True	False	True	True	I don't know	True	True	True	True	True	True	False	False	Agree	Agree	Neither agree nor disagree	Neither agree nor disagree
42	Yes	Rarely	Always	Sometimes	Sometimes	Never	Rarely	Never	Rarely	Often	Never	Never	Sometimes	Rarely	Rarely	Never	Rarely	Never	Never	Never	False	True	True	True	True	I don't know	True	True	False	True	True	True	True	I don't know	True	True	False	True	True	True	True	#NULL!	True	False	False	Strongly agree	Strongly agree	Strongly agree	Strongly agree
43	Yes	Always	Always	Always	Always	Often	Often	Often	Often	Often	Always	#NULL!	Often	Always	Always	Often	Always	Often	Rarely	Often	False	True	True	True	True	True	True	True	False	True	True	True	True	False	True	True	False	True	True	True	True	True	True	False	True	Strongly agree	Strongly agree	Strongly agree	Strongly agree
44	Yes	Often	Always	Always	Always	Sometimes	Sometimes	Sometimes	Often	Often	Sometimes	Often	Often	Sometimes	Sometimes	Often	Sometimes	Sometimes	Rarely	Sometimes	False	True	True	True	True	False	True	True	False	True	True	False	True	False	True	False	True	True	True	True	True	True	True	False	False	Strongly agree	Agree	Strongly agree	Strongly agree
45	Yes	Always	Always	Always	Always	Often	Often	Rarely	Rarely	Rarely	Often	Always	Always	Always	Often	Always	Often	Often	Always	Often	False	True	True	True	True	False	True	True	False	True	True	True	True	False	False	True	True	True	True	False	True	True	True	False	False	Strongly agree	Strongly agree	Strongly agree	Strongly agree
46	Yes	Sometimes	Often	Always	Always	Often	Rarely	Rarely	Rarely	Sometimes	Sometimes	Sometimes	Rarely	Often	Sometimes	Rarely	Sometimes	Rarely	Sometimes	Sometimes	#NULL!	True	True	True	False	True	False	True	False	False	False	False	True	True	True	True	True	True	True	#NULL!	True	True	False	True	False	Neither agree nor disagree	Agree	Agree	Agree
47	Yes	Always	Always	Often	Often	Rarely	Sometimes	Sometimes	Sometimes	Always	Sometimes	Rarely	Often	Sometimes	Often	Rarely	Often	Sometimes	Never	Sometimes	False	True	True	True	True	True	True	True	False	True	True	False	True	True	True	False	False	True	True	True	True	True	True	False	False	Strongly agree	Strongly agree	Strongly agree	Strongly agree
49	Yes	Always	Always	Often	Often	Never	Often	Never	Never	Often	Often	Often	Often	Often	Often	Often	Often	Sometimes	Sometimes	Sometimes	True	False	True	True	True	True	True	False	False	#NULL!	#NULL!		#NULL!		#NULL!				#NULL!	#NULL!	#NULL!	#NULL!	#NULL!	#NULL!		Agree	Neither agree nor disagree	Agree	Agree
[truncated: 56 more columns]
